# Supplementary material for: Extension of Mitogenome Enrichment Based on Single Long-Range PCR: mtDNAs and Putative Mitochondrial-Derived Peptides of Five Rodent Hibernators
Source: Front Genet. 2021 Dec 13;12:685806. doi: 10.3389/fgene.2021.685806 (PMC8749263; doi:10.3389/fgene.2021.685806)
Supplement: Supplementary file 1 [file DataSheet1.zip]

Archive with 10 entries (10 files):
- Figure S1.docx
- Figure S2.docx
- Figure S3.docx
- Figure S4.docx
- Supplementary File1.docx
- Table S1.docx
- Table S2.docx
- Table S3.xlsx
- Table S4.docx
- Table S5.docx
