# Supplementary material for: Extension of Mitogenome Enrichment Based on Single Long-Range PCR: mtDNAs and Putative Mitochondrial-Derived Peptides of Five Rodent Hibernators
Source: Front Genet. 2021 Dec 13;12:685806. doi: 10.3389/fgene.2021.685806 (PMC8749263; doi:10.3389/fgene.2021.685806)
Supplement: Supplementary file 1 [file DataSheet1.zip › Table S3.xlsx]

## Sheet: Tabelle1
Supplementary Table S3. Distribution of candidate polymorphisms linked to cold coping across two classes of cold-adapted mammals
	Latin name	Common name	Phylogenetic order	NCBI accession		Candidate polymorphism
					NCR: hairpin copy no. [Melo-Ferreira et al., 2014]	ND1: Y30H/C [Ji et al., 2012]*	ND3: A114T [Balloux et al., 2009]	ND4: V29A [Awadi et al., 2021]	ATP6: A59T [Kazuno et al., 2006]
No.	Cold-adapted species (no topor)
1	Homo sapiens (haplotype M9)	Man	Primates	MH553909.1	n.a.	H	A	T	A
2	Homo sapiens (haplotype N1c)	Man	Primates	HQ221886.1	n.a.	Y	T	T	T
3	Alces alces	Eurasian elk	Artiodactyla	NC_020677.1	n.a.	Y	T	T	G
4	Balaenoptera acutorostrata	Minke whale	Cetacea	NC_005271.1	n.a.	Y	A	T	S
5	Blarina brevicauda	Short-tailed shrew	Eulipotyphla	NC_042734.1	n.a.	Y	T	T	A
6	Bos primigenius	Aurochs (anchestral)	Artiodactyla	NC_013996.1	n.a.	Y	T	A	S
7	Canis latrans	Coyote	Carnivora	NC_008093.1	n.a.	Y	T	T	A
8	Capra sibirica	Siberian ibex	Artiodactyla	NC_020626.1	n.a.	Y	T	L	S
9	Cervus canadensis	Wapiti	Artiodactyla	NC_050863.1	n.a.	Y	T	T	G
10	Dicrostonyx groenlandicus	Northern collared lemming	Rodentia	NC_034313.1	n.a.	Y	T	T	T
11	Equus caballus	Yakut horse	Perissodactyla	HQ439467.1	n.a.	Y	T	T	A
12	Gulo gulo	Wolverine	Carnivora	NC_009685.1	n.a.	Y	A	N	S
13	Hydrodamalis gigas	Steller's sea cow	Paenungulata	NC_040161.1	n.a.	Y	V	S	L
14	Lepus arcticus	Arctic hare	Lagomorpha	NC_044769.1	3	Y	V	I	M
15	Lepus corsicanus	Corsican hare	Lagomorpha	KJ397606.1	4	Y	V	I	M
16	Lepus granatensis	Granada hare	Lagomorpha	KJ397610.1	5	Y	V	A	M
17	Lepus othus	Alaskan hare	Lagomorpha	KJ397608.1	3	Y	V	I	M
18	Lepus timidus	Mountain hare	Lagomorpha	KJ397605.1	1	Y	V	I	M
19	Lepus townsendii	white-tailed jackrabbit	Lagomorpha	KJ397609.1	2	Y	V	I	M
20	Mammut americanum	American mastodon	Proboscidea	NC_035800.1	n.a.	Y	A	L	T
21	Mammuthus primigenius	Woolly mammoth	Paenungulata	NC_007596.2	n.a.	Y	T	L	S
22	Martes americana	American marten	Carnivora	NC_020642.1	n.a.	Y	N	A	S
23	Odobenus rosmarus divergens	Pacific walrus	Carnivora	NC_004029.2	n.a.	Y	T	A	S
24	Ovibos moschatus	Muskox	Artiodactyla	NC_020631.1	n.a.	Y	T	L	S
25	Rangifer tarandus	Reindeer	Artiodactyla	KM506758.1	n.a.	Y	T	T	G
26	Theropithecus gelada	Gelada	Primates	NC_019802.1	n.a.	C	T	T	A
27	Ursus maritimus	Polar bear	Carnivora	NC_003428.1	n.a.	Y	A	A	S
28	Vicugna pacos	Alpaca	Artiodactyla	NC_002504.1	n.a.	Y	T	M	T
29	Vulpes lagopus	Arctic fox	Carnivora	NC_026529.1	n.a.	Y	T	M	M
	Cold-adaptation including daily topor
1	Antechinus flavipes	Yellow-footed antechinus	Dasyuromorphia	MN447797.1	n.a.	Y	T	T	S
2	Chrysochloris asiatica	Cape golden mole	Afrotheria	NC_004920.1	n.a.	Y	I	S	A
3	Carollia perspicillata	Seba's short-tailed bat	Chiroptera	NC_022422.1	n.a.	Y	S	T	S
4	Crocidura russula	white-toothed shrew	Eulipotyphla	AY769264.1	n.a.	Y	T	L	T
5	Dasyurus hallucatus	Northern quoll	Dasyuromorphia	AY795973.1	n.a.	Y	T	T	T
6	Microcebus murinus	Gray mouse lemur	Primates	NC_028718.1	n.a.	Y	E	S	A
7	Mus musculus	House mouse	Rodentia	NC_005089.1	n.a.	Y	T	S	L
8	Phodopus sungorus	Djungarian hamster	Rodentia	NC_042823.1	n.a.	Y	T	S	M
9	Sminthopsis crassicaudata	Fat-tailed dunnart	Dasyuromorphia	AY795974.1	n.a.	Y	T	T	L
10	Sminthopsis douglasi	Julia Creek dunnart	Dasyuromorphia	NC_006517.1	n.a.	Y	T	T	T
11	Tarsipes rostratus	Honey possum	Diprotodontia	NC_006518.1	n.a.	Y	T	T	A
	Hibernating species (multiday topor)
12	Allactaga williamsi	William's jerboa	Rodentia	NC_049035.1	n.a.	Y	E	T	S
13	Cricetus cricetus	European hamster	Rodentia	MF405145.1	n.a.	Y	T	I	M
14	Echinops telfari	Small Madagascar hedgehog	Afrotheria	AB099484.1	n.a.	Y	M	M	A
15	Eliomys quercinus	Garden dormouse	Rodentia	MN935777.1	n.a.	Y	T	L	T
16	Marmota himalayana	Himalayan marmot	Rodentia	NC_018367.1	n.a.	Y	I	I	I
17	Marmota marmota	Alpine marmot	Rodentia	MN935776.1	n.a.	Y	I	I	I
18	Mesocricetus auratus	Golden hamster	Rodentia	EU660218.1	n.a.	Y	T	A	S
19	Microcebus griseorufus	Reddish-gray mouse lemur	Primates	NC_035558.1	n.a.	Y	E	S	T
20	Muscardinus avellanarius	Common dormouse	Rodentia	MN935778.1	n.a.	Y	V	L	A
21	Myotis brandtii	Brandt's bat	Chiroptera	NC_025308.1	n.a.	Y	S	I	S
22	Myotis davidii	David's myotis	Chiroptera	NC_025568.1	n.a.	Y	S	I	T
23	Glis glis	Fat dormouse	Rodentia	NC_001892.1	n.a.	Y	V	T	I
24	Spermophilus citellus	European ground squirrel	Rodentia	MN935779.1	n.a.	Y	I	I	A
25	Spermophilus dauricus	Daurian ground squirrel	Rodentia	KP708706.1	n.a.	Y	I	I	T
26	Tamias striatus	Eastern chipmunk	Rodentia	NC_032375.1	n.a.	Y	T	I	T
27	Urocitellus parryii	Arctic ground squirrel	Rodentia	MN935780.1	n.a.	Y	I	I	A
28	Ursus americanus	American black bear	Carnivora	NC_003426.1	n.a.	Y	A	A	S
29	Ursus arctos	Brown bear	Carnivora	NC_003427.1	n.a.	Y	A	A	S
	Species without cold-adaptive strategy
1	Aotus nancymaae	Ma's night monkey	Primates	NC_018116.1	n.a.	Y	I	I	M
2	Bradypus tridactylus	Pale-throated sloth	Pilosa	NC_037527.1	n.a.	H	T	I	S
3	Bradypus variegatus	Brown-throated sloth	Pilosa	NC_028501.1	n.a.	H	T	I	I
4	Callicebus lugens	Black titi	Primates	KC592393.1	n.a.	Y	I	T	L
5	Canis lupus dingo	Dingo	Carnivora	MH035676	n.a.	Y	T	T	A
6	Castor canadensis	American beaver	Rodentia	NC_033912.1	n.a.	Y	N	A	T
7	Cavia porcellus	Guinea pig	Rodentia	NC_000884.1	n.a.	Y	A	S	S
8	Chlorocebus sabaeus	Green monkey	Primates	NC_008066.1	n.a.	Y	A	T	M
9	Choloepus hoffmanni	Hoffmann's two-fingered sloth	Pilosa	NC_027964.1	n.a.	Y	T	S	I
10	Cricetulus griseus	Chinese hamster	Rodentia	NC_007936.1	n.a.	Y	T	A	A
11	Dipodomys ordii	Ord's kangaroo rat	Rodentia	KT327176.1	n.a.	Y	N	M	N
12	Felis catus	Domestic cat	Carnivora	NC_001700.1	n.a.	Y	T	T	A
13	Fukomys damarensis	Damara mole-rat	Rodentia	NC_027742.1	n.a.	Y	D	C	T
14	Heterocephalus glaber	Naked mole-rat	Rodentia	NC_015112.1	n.a.	Y	D	C	T
16	Homo sapiens (haplotype B4)	Man	Primates	MH553909.1	n.a.	Y	T	T	T
17	Lepus americanus	snowshoe hare	Lagomorpha	KJ397613.1	0	Y	V	I	M
18	Lepus californicus	black-tailed jackrabbit	Lagomorpha	KJ397614.1	0	Y	V	I	M
19	Lepus capensis	brown hare	Lagomorpha	KJ397612.1	0	Y	V	V	M
20	Lepus europaeus	European hare	Lagomorpha	NC_004028.1	0	Y	V	V	M
21	Lepus granatensis	Granada hare	Lagomorpha	KJ397611.1	0	Y	V	I	M
22	Loxodonta africana	African savanna elephant	Proboscidea	NC_000934.1	n.a.	Y	T	L	S
23	Macrotis lagotis	Bilby	Peramelemorphia	NC_006520.1	n.a.	Y	T	S	T
24	Mus caroli	Ryukyu mouse	Rodentia	NC_025268.1	n.a.	Y	T	S	L
25	Mus pahari	Shrew mouse	Rodentia	NC_036680.1	n.a.	Y	T	S	L
26	Pteropus alecto	Black flying fox	Chiroptera	NC_023122.1	n.a.	Y	A	A	A
27	Pteropus vampyrus	Large flying fox	Chiroptera	NC_026542.1	n.a.	Y	A	A	A
28	Rousettus aegyptiacus	Egyptian rousette	Chiroptera	NC_007393.1	n.a.	Y	A	A	S
29	Sarcophilus harrisii	Tasmanian devil	Dasyuromorphia	NC_018788.1	n.a.	Y	T	M	T
	In brown: target species of this study
	Underlined amino acid: target replacement reported in relation to cold-adaptation phenotype
	Amino acids are described with one letter abbreviation
	n.a.: not analysed
	*Amino-acid substitution related with high-altitude adaptation
	References
	Awadi et al. (2021) BMC Ecol Evol 21(1):100
	Balloux et al. (2009) Proc R Soc B Biol 276(1672): 3447-55
	Ji et al. (2012) Proc Natl Acad Sci USA 109(19): 7391-6
	Kazuno et al. (2006) PLoS Genet 2(8): 1167-77
	Melo-Ferreira et al. (2014) Genome Biol Evol 6(4): 886-96
